# Supplementary material for: Reduction of Cancer-Induced Thrombocytosis as a Biomarker of Improved Outcomes in Advanced Gastric Cancer
Source: J Clin Med. 2022 Feb 24;11(5):1213. doi: 10.3390/jcm11051213 (PMC8911022; doi:10.3390/jcm11051213)
Supplement: Supplementary file 1 [file jcm-11-01213-s001.zip]

Archive with 1 entries (1 files):
- jcm-1609710-supplementary.pdf
